# Supplementary material for: Thalamus and claustrum control parallel layer 1 circuits in retrosplenial cortex
Source: eLife. 2021 Jun 25;10:e62207. doi: 10.7554/eLife.62207 (PMC8233040; doi:10.7554/eLife.62207)
Supplement: Figure 1—source data 1. [file elife-62207-fig1-data1.zip]

Archive with 10 entries (10 files):
- figure1_sourcedata_adapratio.xlsx
- figure1_sourcedata_age.xlsx
- figure1_sourcedata_Cin.xlsx
- figure1_sourcedata_firstSpikeLat.xlsx
- figure1_sourcedata_rheo.xlsx
- figure1_sourcedata_Rin.xlsx
- figure1_sourcedata_spikeAmp.xlsx
- figure1_sourcedata_spikewidth.xlsx
- figure1_sourcedata_tau.xlsx
- figure1_sourcedata_thresh.xlsx
