# Supplementary material for: Thalamus and claustrum control parallel layer 1 circuits in retrosplenial cortex
Source: eLife. 2021 Jun 25;10:e62207. doi: 10.7554/eLife.62207 (PMC8233040; doi:10.7554/eLife.62207)
Supplement: Figure 1—source data 1. [file elife-62207-fig1-data1.zip › figure1_sourcedata_Cin.xlsx]

## Sheet: Sheet1
[LR]	27.79	39.82	47.37	23.55	30.57	26.99	39.59	37.17	42.87	39.81	37.68	33.38	28.36	36.79	29.32	13.76	22.79	41.13	29.85	29.22	41.14	28.8	28.17	36.29	28.87	28.82	43.93	27.56	45.31	29.68	28.86	29.93	34.05	33.1	40.28	28.44	36.21	2.545	24.75	29.88	25.24	25.1	44.23	27.89	28.62	91.39	23.87	19.15	24.78
[L3 RS]	69.83	125.2	85.34	116.5	83.69	35.05	77.55	43.62	115.9	72.22	87.15	100.7	131	100.4	85.21	126.4	82.45	76.24	47	86.61	98.77	97.98	112.1	92.36	78.1	143.1	84.72	99.38	181.1	99.82	148.1	121.3	118.8	79.12	110.9	108.9	118.3	83.59	83.38	91.35	81.06	112.3	99.08	40.03	42.53	87.65	95.25	113	61.03
[L5 RS]	136.6	110.1	152	162.9	86.19	71.21	117.6	105	133.9	141.5	107.6	110.3	97.96	76.22	103.9	86.71	104.4	67.97	70.59	92.92	79.99	106.1	74.85	119.1	74.01	114.9	139.1	75.01	87.66	68.35	95.21	34.08	146.7	115	167.6	210.2	139.5
[truncated: 73 more columns]
