# Supplementary material for: Thalamus and claustrum control parallel layer 1 circuits in retrosplenial cortex
Source: eLife. 2021 Jun 25;10:e62207. doi: 10.7554/eLife.62207 (PMC8233040; doi:10.7554/eLife.62207)
Supplement: Figure 1—source data 1. [file elife-62207-fig1-data1.zip › figure1_sourcedata_firstSpikeLat.xlsx]

## Sheet: Sheet1
[LR]	834.4	614.7	715.9	435.5	700.9	469.2	111.1	307.2	309.8	847.7	230.1	187.3	188.4	240.2	714.5	300.4	269.3	344	326.5	430.6	375.8	125.1	924	486.5	378.1	221.4	160.7	517.1	628.3	830.1	941.5	326.7	307.1	666.2	983.4	939	606.3	846.6	365.8	526.8	722.1	553	188.2	871.4	598.4	611.4	63.75	773.7	567.5
[L3 RS]	104.8	95.6	63.33	867.5	187.4	170.7	103.4	219.6	72.1	186.5	353	654.9	211.1	177.8	932.3	243.8	106.1	258.6	177.6	115.8	172.3	746.6	79.22	155.2	117.5	220.1	939.7	100.8	429.3	140.9	127.9	63.68	142.6	87.78	61.38	426.8	918.5	135.9	295.7	170.3	321.7	134.5	151	278.5	176.6	125	109.8	194.2	211.9
[L5 RS]	262.3	103	121.9	227.9	93.68	91.08	123.5	116.6	141.3	243	212.6	129.2	311.2	74.43	64	19.45	106.7	167.3	70.8	221.9	86.53	375.1	854.2	81.03
[truncated: 55 more columns]
