# Supplementary material for: Thalamus and claustrum control parallel layer 1 circuits in retrosplenial cortex
Source: eLife. 2021 Jun 25;10:e62207. doi: 10.7554/eLife.62207 (PMC8233040; doi:10.7554/eLife.62207)
Supplement: Figure 1—source data 1. [file elife-62207-fig1-data1.zip › figure1_sourcedata_Rin.xlsx]

## Sheet: Sheet1
[LR]	490.4	143.3	181.5	324.5	303.1	387.5	362.6	294.2	200.9	202	337.7	441.8	348.9	383	413.3	437	638.4	208.3	434.4	455.8	256.1	486.9	341.8	225.9	398.5	290.9	195.8	307.5	224.5	290.7	467.3	384.5	273.5	309.7	274.2	542.7	377.8	516.5	813.3	286.3	366	456.4	357.7	350	369	183.9	671.4	977.2	556.9
[L3 RS]	197.6	98.85	148.7	66.65	97.38	192.5	128.2	162.9	86.2	132.7	86.33	209	86.35	80.27	142.1	130.2	169.2	177.2	348.3	184.6	154.1	110.8	151.8	218.7	176.3	58.96	237.2	156.5	40.22	179.2	53.81	83.71	65.88	159.6	133.2	81.85	152.9	240.5	164.9	106	207.6	78.79	110.2	407.2	540.4	215.5	214.2	177.9	335.4
[L5 RS]	99.32	93.79	42.61	54.85	247.7	76.18	74.12	74.95	114.7	60.27	99.52	123.3	103.1	216.5	179.6	194.2	157.4	124.7	214.5	208.6	126.5	175.3	179.4	157.2	265.8	154.2	94.55	160.7	178.2	293.8	219.1	209.6	75.39	81.96	88.9	62.87	62.23
[truncated: 73 more columns]
