# Supplementary material for: Thalamus and claustrum control parallel layer 1 circuits in retrosplenial cortex
Source: eLife. 2021 Jun 25;10:e62207. doi: 10.7554/eLife.62207 (PMC8233040; doi:10.7554/eLife.62207)
Supplement: Figure 1—source data 1. [file elife-62207-fig1-data1.zip › figure1_sourcedata_spikewidth.xlsx]

## Sheet: Sheet1
[LR]	0.594	0.411	0.8511	0.9724	0.6197	0.488	0.5257	0.6141	0.3985	0.5376	0.6896	0.7054	0.5217	0.5254	0.5445	0.4552	0.5783	0.536	0.4005	0.5644	0.6732	0.7018	0.5625	0.5754	0.9079	0.4822	1.001	0.5759	0.6617	0.7202	0.7171	0.7066	0.8747	1.355	0.6279	0.8587	0.7786	0.6296	1.408	0.9718	0.6432	1.244	0.8742	1.235	1.131	1.068	1.038	1.529	0.7749
[L3 RS]	0.8526	0.9593	0.7622	0.6089	0.6392	0.7167	0.5255	0.5908	0.5455	0.7792	1.286	1.117	0.7441	0.7441	0.9061	1.078	1.47	1.371	1.717	1.064	1.431	1.398	1.502	1.885	0.8607	1.572	0.6957	0.5699	0.8398	0.4698	0.5995	0.5186	0.6446	0.7384	0.5169	0.9228	0.9029	0.7762	0.647	0.8138	0.6026	0.741	0.5975	0.9216	1.191	1.366	1.283	1.083	1.565
[L5 RS]	1.17	0.8574	0.7151	0.8631	2.191	0.7455	0.7319	0.6261	0.6239	1.077	0.5198	0.7852	1.083	1.167	1.101	1.233	1.236	0.9843	1.312	1.721	1.419	1.159	1.102	1.501	1.303	1.33	1.851	1.967	1.102	0.9142	0.6094	0.5991	0.5854	0.6328	0.517	0.8358	0.8395	0.5431
[truncated: 71 more columns]
