# Supplementary material for: Thalamus and claustrum control parallel layer 1 circuits in retrosplenial cortex
Source: eLife. 2021 Jun 25;10:e62207. doi: 10.7554/eLife.62207 (PMC8233040; doi:10.7554/eLife.62207)
Supplement: Figure 1—source code 1. [file elife-62207-fig1-code1.zip]

Archive with 4 entries (4 files):
- figure1_sourcecode_rheo.m
- figure1_sourcecode_adapratio.m
- figure1_sourcecode_Rin.m
- figure1_sourcecode_spikewidth.m
